# Supplementary material for: Light-Emitting Diodes Based on InGaN/GaN Nanowires on Microsphere-Lithography-Patterned Si Substrates
Source: Nanomaterials (Basel). 2022 Jun 10;12(12):1993. doi: 10.3390/nano12121993 (PMC9230727; doi:10.3390/nano12121993)
Supplement: Supplementary file 1 [file nanomaterials-12-01993-s001.zip]

Archive with 1 entries (1 files):
- nanomaterials-1742117-supplementary.pdf
